# Supplementary material for: CO2-Based Polypropylene Carbonates with High-Stretch and Self-Healing Properties
Source: Int J Mol Sci. 2025 Apr 19;26(8):3878. doi: 10.3390/ijms26083878 (PMC12027896; doi:10.3390/ijms26083878)
Supplement: Supplementary file 1 [file ijms-26-03878-s001.zip]

Archive with 1 entries (1 files):
- ijms-3549540-supplementary.pdf
